# Supplementary material for: Metabolomic profiles of plasma and uterine luminal fluids from healthy and repeat breeder Holstein cows
Source: BMC Vet Res. 2021 Jan 28;17:54. doi: 10.1186/s12917-021-02755-7 (PMC7842029; doi:10.1186/s12917-021-02755-7)
Supplement: Supplementary file 1 — Additional file 2: Supplementary Table 1. Blood metabolites associated with fatty acid in the RBC when compared to healthy cows. [file 12917_2021_2755_MOESM1_ESM.xlsx]

## Sheet: Sheet1
	Supplementary Table 1. Blood metabolites associated with fatty acid in the RBC when compared to healthy cows.
	Category	Compound	Ratio (RBC / Healthy cows)	P-value
	Fatty Acids	Butyric acid	1.129	0.61884
		Isobutyric acid	1.129	0.61884
		Decanoic acid	0.961616	0.73059
		Hexanoic acid	0.936669	0.60384
		Lauric acid	1.00447	0.95849
		Octanoic acid	1.03285	0.78574
		Pelargonic acid	0.927339	0.52614
		Propionic acid	1.48274	0.19674
		Valeric acid	1.48414	0.21943
		Isovaleric acid	1.48414	0.21943
	Fatty Acid metabolism	Carnitine	0.787574	0.25187
		O-Acetylcarnitine	0.936497	0.7919
		Palmitoylcarnitine	1.01844	0.95517
	Fat metabolism	Cholic acid	0.647405	0.19967
		Ile	1.07504	0.23793
		Leu	0.989023	0.89545
		Pantothenic acid	0.876233	0.27489
	Fatty Acids, Adipose tissue	Myristoleic acid	0.827406	0.35273
	Fatty Acids, Beta-oxidation	o-Hydroxyhippuric acid	0.742331	0.36544
	Fatty Acids, Beta-oxidation, Phospholipidosis	Phenaceturic acid	2.79474	0.13302
	Lipid biosynthesis	Dihydroxyacetone phosphate	1<	N.A.
	Lipid metabolism	Choline	1.40489	0.082953
	Lipid metabolism	Dodecanedioic acid	0.94016	0.51267
	Obesity	Taurine	1.1853	0.20974
